# Supplementary material for: Diverse effects of phospholipase A2 receptor expression on LNCaP and PC-3 prostate cancer cell growth in vitro and in vivo
Source: Oncotarget. 2018 Nov 13;9(89):35983–96. doi: 10.18632/oncotarget.26316 (PMC6267604; doi:10.18632/oncotarget.26316)
Supplement: Supplementary file 2 [file oncotarget-09-35983-s002.xlsx]

## Sheet: Tabelle1
Symbol	Gene	RefSeq Number
ABL1	C-abl oncogene 1, non-receptor tyrosine kinase	NM_005157
AKT1	V-akt murine thymoma viral oncogene homolog 1	NM_005163
ALDH1A3	Aldehyde dehydrogenase 1 family, member A3	NM_000693
ATM	Ataxia telangiectasia mutated	NM_000051
BMI1	BMI1 polycomb ring finger oncogene	NM_005180
CALR	Calreticulin	NM_004343
CCNA2	Cyclin A2	NM_001237
CCNB1	Cyclin B1	NM_031966
CCND1	Cyclin D1	NM_053056
CCNE1	Cyclin E1	NM_001238
CD44	CD44 molecule (Indian blood group)	NM_000610
CDC25C	Cell division cycle 25 homolog C (S. pombe)	NM_001790
CDK2	Cyclin-dependent kinase 2	NM_001798
CDK4	Cyclin-dependent kinase 4	NM_000075
CDK6	Cyclin-dependent kinase 6	NM_001259
CDKN1A	Cyclin-dependent kinase inhibitor 1A (p21, Cip1)	NM_000389
CDKN1B	Cyclin-dependent kinase inhibitor 1B (p27, Kip1)	NM_004064
CDKN1C	Cyclin-dependent kinase inhibitor 1C (p57, Kip2)	NM_000076
CDKN2A	Cyclin-dependent kinase inhibitor 2A (melanoma, p16, inhibits CDK4)	NM_000077
CDKN2B	Cyclin-dependent kinase inhibitor 2B (p15, inhibits CDK4)	NM_004936
CDKN2C	Cyclin-dependent kinase inhibitor 2C (p18, inhibits CDK4)	NM_078626
CDKN2D	Cyclin-dependent kinase inhibitor 2D (p19, inhibits CDK4)	NM_001800
CHEK1	CHK1 checkpoint homolog (S. pombe)	NM_001274
CHEK2	CHK2 checkpoint homolog (S. pombe)	NM_007194
CITED2	Cbp/p300-interacting transactivator, with Glu/Asp-rich carboxy-terminal domain, 2	NM_006079
COL1A1	Collagen, type I, alpha 1	NM_000088
COL3A1	Collagen, type III, alpha 1	NM_000090
CREG1	Cellular repressor of E1A-stimulated genes 1	NM_003851
E2F1	E2F transcription factor 1	NM_005225
E2F3	E2F transcription factor 3	NM_001949
EGR1	Early growth response 1	NM_001964
ETS1	V-ets erythroblastosis virus E26 oncogene homolog 1 (avian)	NM_005238
ETS2	V-Ets erythroblastosis virus E26 oncogene homolog 2 (avian)	NM_005239
FN1	Fibronectin 1	NM_002026
GADD45A	Growth arrest and DNA-damage-inducible, alpha	NM_001924
GLB1	Galactosidase, beta 1	NM_000404
GSK3B	Glycogen synthase kinase 3 beta	NM_002093
HRAS	V-Ha-ras Harvey rat sarcoma viral oncogene homolog	NM_005343
ID1	Inhibitor of DNA binding 1, dominant negative helix-loop-helix protein	NM_002165
IFNG	Interferon, gamma	NM_000619
IGF1	Insulin-like growth factor 1 (somatomedin C)	NM_000618
IGF1R	Insulin-like growth factor 1 receptor	NM_000875
IGFBP3	Insulin-like growth factor binding protein 3	NM_000598
IGFBP5	Insulin-like growth factor binding protein 5	NM_000599
IGFBP7	Insulin-like growth factor binding protein 7	NM_001553
ING1	Inhibitor of growth family, member 1	NM_005537
IRF3	Interferon regulatory factor 3	NM_001571
IRF5	Interferon regulatory factor 5	NM_001098
IRF7	Interferon regulatory factor 7	NM_001572
MAP2K1	Mitogen-activated protein kinase kinase 1	NM_002755
MAP2K3	Mitogen-activated protein kinase kinase 3	NM_002756
MAP2K6	Mitogen-activated protein kinase kinase 6	NM_002758
MAPK14	Mitogen-activated protein kinase 14	NM_001315
MDM2	Mdm2 p53 binding protein homolog (mouse)	NM_002392
MORC3	MORC family CW-type zinc finger 3	NM_015358
MYC	V-myc myelocytomatosis viral oncogene homolog (avian)	NM_002467
NBN	Nibrin	NM_002485
NFKB1	Nuclear factor of kappa light polypeptide gene enhancer in B-cells 1	NM_003998
NOX4	NADPH oxidase 4	NM_016931
PCNA	Proliferating cell nuclear antigen	NM_182649
PIK3CA	Phosphoinositide-3-kinase, catalytic, alpha polypeptide	NM_006218
PLAU	Plasminogen activator, urokinase	NM_002658
PRKCD	Protein kinase C, delta	NM_006254
PTEN	Phosphatase and tensin homolog	NM_000314
RB1	Retinoblastoma 1	NM_000321
RBL1	Retinoblastoma-like 1 (p107)	NM_002895
RBL2	Retinoblastoma-like 2 (p130)	NM_005611
SERPINB2	Serpin peptidase inhibitor, clade B (ovalbumin), member 2	NM_002575
SERPINE1	Serpin peptidase inhibitor, clade E (nexin, plasminogen activator inhibitor type 1), member 1	NM_000602
SIRT1	Sirtuin 1	NM_012238
SOD1	Superoxide dismutase 1, soluble	NM_000454
SOD2	Superoxide dismutase 2, mitochondrial	NM_000636
SPARC	Secreted protein, acidic, cysteine-rich (osteonectin)	NM_003118
TBX2	T-box 2	NM_005994
TBX3	T-box 3	NM_016569
TERF2	Telomeric repeat binding factor 2	NM_005652
TERT	Telomerase reverse transcriptase	NM_198253
TGFB1	Transforming growth factor, beta 1	NM_000660
TGFB1I1	Transforming growth factor beta 1 induced transcript 1	NM_015927
THBS1	Thrombospondin 1	NM_003246
TP53	Tumor protein p53	NM_000546
TP53BP1	Tumor protein p53 binding protein 1	NM_005657
TWIST1	Twist homolog 1 (Drosophila)	NM_000474
